# Supplementary material for: Eyestalk transcriptome and methyl farnesoate titers provide insight into the physiological changes in the male snow crab, Chionoecetes opilio, after its terminal molt
Source: Sci Rep. 2023 May 3;13:7204. doi: 10.1038/s41598-023-34159-y (PMC10156855; doi:10.1038/s41598-023-34159-y)
Supplement: Supplementary file 1 — Supplementary Table S1. [file 41598_2023_34159_MOESM1_ESM.xlsx]

## Sheet: Supplementary Table DEG
Table S1. List of differential expressed transcripts of males before or after the terminal molt
Id	Biased	log2 Fold Change	FDR	Description
Before molt-biased
Cluster-2814.0	BM	6.589	0.00774252	sodium-coupled monocarboxylate transporter 1-like [Penaeus monodon]
Cluster-12354.1790	BM	5.587	4.48766e-19	Retinol dehydrogenase 12 [Chionoecetes opilio]
Cluster-12354.2567	BM	5.088	1.49026e-15	hypothetical protein GWK47_012602 [Chionoecetes opilio]
Cluster-3747.0	BM	4.977	0.00170465	hypothetical protein GWK47_023555 [Chionoecetes opilio]
Cluster-12804.1	BM	4.936	0.000431146	sarcosine dehydrogenase, mitochondrial-like [Penaeus vannamei]
Cluster-12354.37905	BM	4.363	3.31682e-11	facilitated trehalose transporter Tret1-like [Penaeus vannamei]
Cluster-12354.2183	BM	4.361	0.00160776	#N/A
Cluster-12354.3071	BM	3.883	7.9053e-05	#N/A
Cluster-12354.2188	BM	3.821	4.1773e-07	#N/A
Cluster-12354.32443	BM	3.447	0.00307592	Soma ferritin [Chionoecetes opilio]
Cluster-16325.0	BM	3.269	0.0440396	hypothetical protein GWK47_019003 [Chionoecetes opilio]
Cluster-10834.0	BM	3.108	2.44474e-09	hypothetical protein GWK47_024026 [Chionoecetes opilio]
Cluster-12354.30112	BM	2.991	2.15791e-10	Reelin [Chionoecetes opilio]
Cluster-12354.30053	BM	2.921	2.16743e-07	uncharacterized protein LOC119577272 [Penaeus monodon]
Cluster-12354.32081	BM	2.908	0.0214299	uncharacterized protein LOC113810781 [Penaeus vannamei]
Cluster-12354.6709	BM	2.893	1.1306e-09	uncharacterized protein LOC113802822 isoform X2 [Penaeus vannamei]
Cluster-11050.0	BM	2.84	0.000750617	Betaine--homocysteine S-methyltransferase 1 [Chionoecetes opilio]
Cluster-12354.6069	BM	2.77	0.000100821	#N/A
Cluster-12354.33720	BM	2.762	0.0482898	Chromosome transmission fidelity protein 18 [Portunus trituberculatus]
Cluster-12354.33322	BM	2.76	0.000113797	#N/A
Cluster-12354.19973	BM	2.754	0.00956614	#N/A
Cluster-12354.6068	BM	2.748	3.02562e-05	#N/A
Cluster-4501.0	BM	2.74	0.00868015	#N/A
Cluster-12354.3073	BM	2.692	3.42472e-05	Angiopoietin-related protein 1 [Chionoecetes opilio]
Cluster-12354.3067	BM	2.635	1.32057e-08	hypothetical protein [Portunus trituberculatus]
Cluster-12354.20632	BM	2.596	0.0184192	#N/A
Cluster-12354.36909	BM	2.561	0.000283505	hypothetical protein [Portunus trituberculatus]
Cluster-12354.4143	BM	2.543	0.0498087	#N/A
Cluster-12354.33465	BM	2.524	0.0127945	Metallophosphoesterase domain-containing protein 1 [Chionoecetes opilio]
Cluster-12354.37511	BM	2.484	4.28467e-05	alkaline phosphatase-like [Penaeus vannamei]
Cluster-12354.3120	BM	2.476	0.00128255	Procollagen C-endopeptidase enhancer 2 [Chionoecetes opilio]
Cluster-12354.23533	BM	2.42	0.0043044	#N/A
Cluster-12354.20575	BM	2.409	4.66113e-06	Insulin-like growth factor-binding protein complex acid labile subunit [Chionoecetes opilio]
Cluster-12354.6071	BM	2.38	1.23846e-05	uncharacterized protein LOC119582924 [Penaeus monodon]
Cluster-12354.8851	BM	2.364	0.0247641	#N/A
Cluster-12354.2330	BM	2.359	0.0127945	#N/A
Cluster-12354.3448	BM	2.358	1.09933e-06	Phenoloxidase-activating factor 2 [Chionoecetes opilio]
Cluster-12354.36569	BM	2.356	2.7807e-05	RING finger protein nhl-1 [Chionoecetes opilio]
Cluster-12354.37889	BM	2.351	0.00199425	hypothetical protein GWK47_015532 [Chionoecetes opilio]
Cluster-12334.1	BM	2.313	0.0435954	#N/A
Cluster-12354.10298	BM	2.308	1.99625e-07	C-type lectine [Scylla paramamosain]
Cluster-12334.0	BM	2.298	0.00763379	#N/A
Cluster-12354.30688	BM	2.284	0.00157669	Cuticle protein AMP1A [Portunus trituberculatus]
Cluster-12354.3119	BM	2.244	0.000235544	Procollagen C-endopeptidase enhancer 2 [Chionoecetes opilio]
Cluster-12354.4255	BM	2.239	0.000765506	hypothetical protein GWK47_051714 [Chionoecetes opilio]
Cluster-12354.36144	BM	2.238	0.0107222	#N/A
Cluster-12354.27860	BM	2.188	0.0029827	Methyl farnesoate epoxidase [Chionoecetes opilio]
Cluster-12354.39885	BM	2.188	0.0439004	#N/A
Cluster-10525.0	BM	2.177	0.00142957	Angiopoietin-1 [Chionoecetes opilio]
Cluster-12354.5444	BM	2.176	0.044899	#N/A
Cluster-12354.3358	BM	2.166	0.0478132	#N/A
Cluster-12354.2492	BM	2.162	0.0176637	arylsulfatase B-like [Penaeus monodon]
Cluster-12354.2134	BM	2.148	9.45854e-05	Facilitated trehalose transporter Tret1 [Portunus trituberculatus]
Cluster-12354.15401	BM	2.128	6.07624e-13	UNC93-like protein [Chionoecetes opilio]
Cluster-12354.36194	BM	2.121	0.0127945	glycine-rich cell wall structural protein 1.0-like, partial [Penaeus monodon]
Cluster-12354.19294	BM	2.112	0.00060422	#N/A
Cluster-12354.24859	BM	2.103	0.0349817	#N/A
Cluster-12354.33464	BM	2.099	0.0184652	SCO-spondin [Portunus trituberculatus]
Cluster-12354.4859	BM	2.086	0.0202262	#N/A
Cluster-12354.3118	BM	2.083	0.0127945	hypothetical protein GWK47_037343 [Chionoecetes opilio]
Cluster-12354.27544	BM	2.046	0.0221286	hypothetical protein GWK47_051712 [Chionoecetes opilio]
Cluster-12354.2918	BM	1.984	0.000386954	Endothelin-converting enzyme 2 [Chionoecetes opilio]
Cluster-10546.0	BM	1.918	0.0265801	#N/A
Cluster-12354.36915	BM	1.91	0.0429195	#N/A
Cluster-12354.28469	BM	1.904	0.0276974	hypothetical protein GWK47_033632 [Chionoecetes opilio]
Cluster-12354.32049	BM	1.878	2.87292e-05	uncharacterized protein LOC113829572 [Penaeus vannamei]
Cluster-12354.11549	BM	1.877	0.000971253	#N/A
Cluster-12354.918	BM	1.856	7.9053e-05	Vacuolar protein sorting-associated protein 4 [Chionoecetes opilio]
Cluster-12354.37423	BM	1.853	9.45854e-05	Adenosine deaminase 2 [Chionoecetes opilio]
Cluster-12354.24340	BM	1.842	0.047768	hypothetical protein GWK47_000366 [Chionoecetes opilio]
Cluster-12354.28984	BM	1.831	0.0489797	Gamma-tubulin complex component 6 [Chionoecetes opilio]
Cluster-12354.1216	BM	1.821	0.0206696	hypothetical protein C7M84_010134 [Penaeus vannamei]
Cluster-12354.27143	BM	1.821	0.0280663	#N/A
Cluster-12354.37831	BM	1.82	0.00293978	#N/A
Cluster-12354.13311	BM	1.799	0.0225401	#N/A
Cluster-12354.32427	BM	1.78	3.37117e-07	ATP synthase F0 subunit 6 [Chionoecetes opilio]
Cluster-12354.2016	BM	1.779	0.00160776	hypothetical protein GWK47_038182 [Chionoecetes opilio]
Cluster-12354.562	BM	1.778	0.0125591	#N/A
Cluster-12354.18074	BM	1.77	0.0017661	ATP synthase F0 subunit 6 [Chionoecetes opilio]
Cluster-12354.17215	BM	1.757	0.00120648	cytochrome oxidase subunit 1, partial [Chionoecetes opilio]
Cluster-12354.34964	BM	1.755	0.0165895	hypothetical protein GWK47_033162 [Chionoecetes opilio]
Cluster-12354.28422	BM	1.74	0.045603	#N/A
Cluster-12354.4401	BM	1.729	0.00102734	hypothetical protein GWK47_046466 [Chionoecetes opilio]
Cluster-12354.2266	BM	1.728	0.024566	#N/A
Cluster-12354.33157	BM	1.726	0.0487847	Crustacyanin-A2 subunit [Chionoecetes opilio]
Cluster-12354.23610	BM	1.723	0.0067283	ATP synthase F0 subunit 6 [Chionoecetes opilio]
Cluster-12354.8806	BM	1.698	2.16743e-07	hypothetical protein GWK47_051295 [Chionoecetes opilio]
Cluster-12354.23770	BM	1.674	0.000434644	hypothetical protein [Tenacibaculum sp.]
Cluster-12354.12343	BM	1.651	0.00438718	#N/A
Cluster-12354.29499	BM	1.634	0.024566	PREDICTED: RNA-directed DNA polymerase from mobile element jockey-like [Acropora digitifera]
Cluster-12354.7962	BM	1.615	1.30455e-08	#N/A
Cluster-12354.10297	BM	1.608	0.000362091	C-type lectine [Scylla paramamosain]
Cluster-12354.12887	BM	1.597	0.0388848	Ficolin-2 [Chionoecetes opilio]
Cluster-14932.0	BM	1.554	0.0275585	#N/A
Cluster-12354.14426	BM	1.553	0.0161116	papilin-like [Penaeus monodon]
Cluster-12354.18948	BM	1.546	0.0489376	#N/A
Cluster-12354.24230	BM	1.538	7.9053e-05	#N/A
Cluster-12354.2219	BM	1.535	0.025857	#N/A
Cluster-12354.99	BM	1.522	0.000277211	#N/A
Cluster-12354.6872	BM	1.5	0.021024	Glutamyl-tRNA(Gln) amidotransferase subunit C, mitochondrial [Portunus trituberculatus]
Cluster-12354.3037	BM	1.498	0.0344412	Crustacean hyperglycemic hormone [Portunus trituberculatus]
Cluster-12354.30394	BM	1.485	0.0073518	#N/A
Cluster-12354.22759	BM	1.477	0.0128499	#N/A
Cluster-12354.20493	BM	1.473	0.0242816	selenium-dependent glutathione peroxidase [Scylla paramamosain]
Cluster-12354.15529	BM	1.47	0.0114699	hypothetical protein C7M84_018490 [Penaeus vannamei]
Cluster-12354.17187	BM	1.461	1.13589e-09	transcription factor che-1-like [Penaeus monodon]
Cluster-12354.19436	BM	1.461	0.0436178	uncharacterized protein LOC113808218 [Penaeus vannamei]
Cluster-12354.17484	BM	1.43	8.10785e-05	cytochrome c oxidase subunit III [Chionoecetes opilio]
Cluster-12354.30395	BM	1.414	0.0405795	Calcium/calmodulin-dependent protein kinase type 1 [Chionoecetes opilio]
Cluster-12354.26166	BM	1.408	0.0166639	#N/A
Cluster-12354.17483	BM	1.406	5.95222e-05	cytochrome c oxidase subunit III [Chionoecetes opilio]
Cluster-12354.16751	BM	1.404	3.82552e-05	Caspase-2 [Chionoecetes opilio]
Cluster-12354.24012	BM	1.404	0.000386563	putative ferric-chelate reductase 1 [Chionoecetes opilio]
Cluster-12354.18445	BM	1.372	0.0294712	MAP kinase-interacting serine/threonine-protein kinase 1 [Chionoecetes opilio]
Cluster-12354.161	BM	1.37	0.0192792	hypothetical protein [Portunus trituberculatus]
Cluster-12354.18132	BM	1.367	0.0048934	Nitrilase and fragile histidine triad fusion protein NitFhit [Chionoecetes opilio]
Cluster-12354.27357	BM	1.367	0.0480621	#N/A
Cluster-12354.27063	BM	1.358	0.00791364	Kelch-like protein 12 [Chionoecetes opilio]
Cluster-12354.9636	BM	1.352	0.000177474	#N/A
Cluster-12354.11166	BM	1.345	0.0208114	#N/A
Cluster-12354.17238	BM	1.342	0.000277211	cytochrome b [Chionoecetes opilio]
Cluster-12354.27085	BM	1.33	8.0631e-05	putative low-specificity L-threonine aldolase 1 [Chionoecetes opilio]
Cluster-12354.25424	BM	1.33	0.0147248	#N/A
Cluster-12354.10529	BM	1.316	0.0221286	#N/A
Cluster-12354.19737	BM	1.314	0.0296124	#N/A
Cluster-12354.19401	BM	1.312	0.00888777	ATP synthase F0 subunit 6 [Chionoecetes opilio]
Cluster-17427.0	BM	1.3	0.0293855	hypothetical protein [Portunus trituberculatus]
Cluster-12354.19402	BM	1.3	0.0380088	ATP synthase F0 subunit 6 [Chionoecetes opilio]
Cluster-12354.15530	BM	1.296	0.0146489	uncharacterized protein LOC119569106 [Penaeus monodon]
Cluster-12354.24111	BM	1.29	0.0214299	uncharacterized protein LOC113821635 [Penaeus vannamei]
Cluster-12354.28243	BM	1.282	0.0227669	Anti-lipopolysaccharide factor [Chionoecetes opilio]
Cluster-12354.8493	BM	1.276	0.00358184	#N/A
Cluster-12354.17213	BM	1.265	0.00224776	cytochrome oxidase subunit I, partial [Cherax setosus]
Cluster-12354.12347	BM	1.265	0.0220947	#N/A
Cluster-12354.33323	BM	1.265	0.0296974	#N/A
Cluster-12354.17485	BM	1.25	0.00520106	cytochrome c oxidase subunit III [Chionoecetes opilio]
Cluster-12354.19068	BM	1.242	0.00438718	#N/A
Cluster-12354.7951	BM	1.234	0.00319587	#N/A
Cluster-12354.22074	BM	1.219	0.0361381	hypothetical protein F7725_001865 [Dissostichus mawsoni]
Cluster-12354.27303	BM	1.213	0.00218327	Hexosaminidase D [Chionoecetes opilio]
Cluster-12354.24254	BM	1.211	0.00157669	#N/A
Cluster-12354.18943	BM	1.209	0.000266287	uncharacterized protein LOC111026471 [Myzus persicae]
Cluster-12354.24329	BM	1.209	0.0358325	#N/A
Cluster-12354.14241	BM	1.195	0.0395542	hypothetical protein GWK47_014835 [Chionoecetes opilio]
Cluster-12354.11288	BM	1.193	0.00438718	#N/A
Cluster-12354.18446	BM	1.192	0.0475881	MAP kinase-interacting serine/threonine-protein kinase 1 [Chionoecetes opilio]
Cluster-12354.12927	BM	1.185	0.000286775	Profilin [Chionoecetes opilio]
Cluster-12354.17673	BM	1.184	0.000256639	cytochrome oxidase subunit II [Chionoecetes japonicus pacificus]
Cluster-12354.26033	BM	1.174	0.0491277	NADH dehydrogenase subunit 2 [Chionoecetes japonicus x Chionoecetes opilio]
Cluster-12354.7355	BM	1.172	0.0489797	#N/A
Cluster-12354.32744	BM	1.168	0.00128357	cytochrome c oxidase subunit III [Chionoecetes opilio]
Cluster-12354.16826	BM	1.166	4.32341e-05	cytochrome c oxidase subunit II [Chionoecetes opilio]
Cluster-12354.24827	BM	1.161	0.0406374	#N/A
Cluster-12354.16690	BM	1.151	0.00438718	Protein henna [Chionoecetes opilio]
Cluster-12354.18202	BM	1.138	0.0296716	cytochrome c oxidase subunit III [Chionoecetes opilio]
Cluster-12354.8472	BM	1.137	0.0280663	hypothetical protein GWK47_009498 [Chionoecetes opilio]
Cluster-12354.17160	BM	1.135	9.45854e-05	hypothetical protein [Apolygus lucorum]
Cluster-12354.17582	BM	1.128	0.00154236	cytochrome b [Chionoecetes opilio]
Cluster-12354.35278	BM	1.128	0.00927237	Protein odd-skipped-related 2 [Chionoecetes opilio]
Cluster-12354.22892	BM	1.127	0.01193	hypothetical protein GWK47_043246 [Chionoecetes opilio]
Cluster-12368.0	BM	1.115	0.00862515	#N/A
Cluster-12354.17495	BM	1.113	0.00298615	cytochrome c oxidase subunit I, partial [Chionoecetes opilio]
Cluster-12354.32151	BM	1.11	0.0331515	#N/A
Cluster-12354.28523	BM	1.109	0.00984969	sulfotransferase 1C4-like [Penaeus monodon]
Cluster-12354.16824	BM	1.102	0.0178314	cytochrome oxidase subunit II [Chionoecetes japonicus pacificus]
Cluster-12354.17192	BM	1.1	0.00446555	cytochrome c oxidase subunit I [Chionoecetes opilio]
Cluster-12354.26826	BM	1.094	0.00438718	#N/A
Cluster-12354.2942	BM	1.091	0.0135667	putative RNA-directed DNA polymerase from transposon X-element [Chionoecetes opilio]
Cluster-12354.35241	BM	1.086	0.038078	hypothetical protein [Portunus trituberculatus]
Cluster-12354.25661	BM	1.085	0.00298615	SIN3-HDAC complex-associated factor [Chionoecetes opilio]
Cluster-12354.13809	BM	1.084	0.0169326	crustacean calcium-binding protein 23-like [Penaeus monodon]
Cluster-12354.26760	BM	1.082	0.0312007	Transient receptor potential cation channel subfamily A member 1 [Chionoecetes opilio]
Cluster-12354.28049	BM	1.082	0.0465964	Delta(24)-sterol reductase [Chionoecetes opilio]
Cluster-12354.19063	BM	1.081	0.00628257	#N/A
Cluster-12354.32578	BM	1.081	0.0212509	#N/A
Cluster-12354.12622	BM	1.08	0.0017661	#N/A
Cluster-12354.14862	BM	1.08	0.0041922	Poly(U)-specific endoribonuclease [Chionoecetes opilio]
Cluster-12354.5495	BM	1.077	0.0429195	hypothetical protein GWK47_009246 [Chionoecetes opilio]
Cluster-12354.17165	BM	1.076	0.00812544	cytochrome c oxidase subunit I [Chionoecetes opilio]
Cluster-12354.23900	BM	1.065	0.00442431	NADH dehydrogenase subunit 5 [Chionoecetes opilio]
Cluster-12354.21182	BM	1.059	0.00406952	NADH dehydrogenase subunit 2 [Chionoecetes opilio]
Cluster-12354.20210	BM	1.058	0.00769693	#N/A
Cluster-12354.17209	BM	1.051	0.00438718	cytochrome c oxidase subunit I, partial [Chionoecetes opilio]
Cluster-12354.30401	BM	1.051	0.00662523	cytochrome oxidase subunit 1, partial [Chionoecetes opilio]
Cluster-12354.17191	BM	1.051	0.021324	cytochrome c oxidase subunit I [Chionoecetes opilio]
Cluster-12354.16825	BM	1.044	0.0380984	cytochrome oxidase subunit II [Chionoecetes japonicus pacificus]
Cluster-12354.30426	BM	1.042	0.0344412	Immediate early response 5 protein [Chionoecetes opilio]
Cluster-12354.35279	BM	1.042	0.0420577	Protein odd-skipped-related 2 [Chionoecetes opilio]
Cluster-12354.17978	BM	1.036	0.021024	Major facilitator superfamily domain-containing protein 1 [Chionoecetes opilio]
Cluster-12354.17172	BM	1.036	0.0234572	cytochrome c oxidase subunit 1 [Stemonopa insignis]
Cluster-12354.18851	BM	1.016	0.00763379	hypothetical protein GWK47_019656 [Chionoecetes opilio]
Cluster-12354.17720	BM	1.015	0.0395542	5-aminolevulinate synthase, erythroid-specific, mitochondrial [Chionoecetes opilio]
Cluster-12354.17210	BM	1.014	0.0099128	#N/A
Cluster-12354.4667	BM	1.008	0.0100764	cyclic AMP response element-binding protein A-like [Penaeus monodon]
Cluster-12354.8574	BM	1.004	0.0482898	#N/A
Cluster-12354.13432	BM	1	0.00438718	#N/A
Cluster-12354.14160	BM	0.996	0.0214299	#N/A
Cluster-12354.1991	BM	0.994	0.0270749	#N/A
Cluster-12354.16703	BM	0.992	0.00564406	#N/A
Cluster-12354.16257	BM	0.991	0.0220408	Testosterone 17-beta-dehydrogenase 3 [Chionoecetes opilio]
Cluster-12354.17203	BM	0.985	0.0113641	cytochrome c oxidase subunit I, partial [Xanthidae sp. KSA_C063A]
Cluster-12354.23725	BM	0.985	0.0487455	#N/A
Cluster-12354.11740	BM	0.977	0.0480401	PREDICTED: RNA-directed DNA polymerase from mobile element jockey-like [Acropora digitifera]
Cluster-12354.28668	BM	0.977	0.0498637	#N/A
Cluster-12354.19989	BM	0.969	0.000369961	#N/A
Cluster-12354.23391	BM	0.968	0.0176344	NADH dehydrogenase subunit 5 [Chionoecetes opilio]
Cluster-12354.17932	BM	0.966	8.55743e-05	Graves disease carrier [Chionoecetes opilio]
Cluster-12354.19320	BM	0.964	0.00160776	#N/A
Cluster-12354.17834	BM	0.96	0.021071	#N/A
Cluster-12354.19077	BM	0.95	0.00848108	#N/A
Cluster-12354.25528	BM	0.944	0.00891955	Activated CDC42 kinase 1 [Chionoecetes opilio]
Cluster-12354.30976	BM	0.939	0.0101651	#N/A
Cluster-12354.27078	BM	0.938	0.0264816	hypothetical protein [Portunus trituberculatus]
Cluster-12354.19135	BM	0.933	0.047768	30S ribosomal protein S14 [Vibrio parahaemolyticus]
Cluster-12354.15860	BM	0.926	0.00230706	Laminin subunit beta-1 [Portunus trituberculatus]
Cluster-12354.9635	BM	0.923	0.0296408	laminin subunit alpha-like [Penaeus monodon]
Cluster-12354.26661	BM	0.915	0.00161204	sarcoplasmic calcium-binding protein variant c [Eriocheir sinensis]
Cluster-12354.16601	BM	0.915	0.0499404	Peptidyl-prolyl cis-trans isomerase CYP18-4 [Chionoecetes opilio]
Cluster-12354.8945	BM	0.914	0.0341761	#N/A
Cluster-12354.29062	BM	0.914	0.0421692	#N/A
Cluster-12354.26737	BM	0.913	0.00250352	hypothetical protein [Thermobia domestica]
Cluster-12354.17178	BM	0.907	0.0415748	cytochrome c oxidase subunit I [Chionoecetes japonicus x Chionoecetes opilio]
Cluster-12354.31062	BM	0.906	0.0380088	#N/A
Cluster-12354.17208	BM	0.899	0.0150916	cytochrome oxidase subunit 1, partial [Mithraculus coryphe]
Cluster-12354.14197	BM	0.897	0.0347163	hypothetical protein GWK47_034444 [Chionoecetes opilio]
Cluster-12354.17188	BM	0.896	0.0224138	cytochrome c oxidase subunit I, partial [Chionoecetes opilio]
Cluster-12354.14405	BM	0.896	0.0336234	Caspase-2 [Chionoecetes opilio]
Cluster-12354.20778	BM	0.892	0.0134904	Enolase [Chionoecetes opilio]
Cluster-12354.18364	BM	0.891	0.0336234	hypothetical protein TCON_2655 [Thelohania contejeani]
Cluster-12354.17058	BM	0.891	0.0450753	#N/A
Cluster-12354.23707	BM	0.883	0.0342646	#N/A
Cluster-12354.21791	BM	0.874	0.0466578	fructose 1,6-bisphosphatase [Eriocheir sinensis]
Cluster-12354.17193	BM	0.862	0.0375069	unnamed protein product [Rotaria magnacalcarata]
Cluster-12354.15878	BM	0.856	0.018968	#N/A
Cluster-12354.27498	BM	0.856	0.044899	60S ribosomal protein L31-like [Penaeus monodon]
Cluster-12354.16548	BM	0.854	0.00684957	hypothetical protein GWK47_039723 [Chionoecetes opilio]
Cluster-12354.16694	BM	0.854	0.0475881	#N/A
Cluster-12354.21622	BM	0.851	0.0336585	#N/A
Cluster-12354.5302	BM	0.848	0.0206696	putative aminopeptidase W07G4.4 isoform X2 [Penaeus monodon]
Cluster-12354.11520	BM	0.838	0.0164111	Structural maintenance of chromosomes protein 2 [Chionoecetes opilio]
Cluster-12354.27753	BM	0.836	0.0150946	#N/A
Cluster-12354.4341	BM	0.831	0.0372651	Flavin-containing monooxygenase FMO GS-OX-like 3 [Chionoecetes opilio]
Cluster-12354.16386	BM	0.831	0.0480401	hypothetical protein GWK47_000596 [Chionoecetes opilio]
Cluster-12354.28343	BM	0.827	0.0292795	hypothetical protein GWK47_023397 [Chionoecetes opilio]
Cluster-12354.16680	BM	0.819	0.00160776	#N/A
Cluster-12354.13851	BM	0.817	0.041899	hypothetical protein GWK47_021274 [Chionoecetes opilio]
Cluster-12354.24611	BM	0.804	0.0362119	#N/A
Cluster-12354.8072	BM	0.802	0.00788999	#N/A
Cluster-12354.19074	BM	0.799	0.0405795	#N/A
Cluster-12354.6244	BM	0.799	0.0412949	#N/A
Cluster-12354.10983	BM	0.792	0.0312587	#N/A
Cluster-12354.23862	BM	0.791	0.00827994	cortactin-binding protein 2-like [Penaeus monodon]
Cluster-12354.15247	BM	0.786	0.0165547	putative guanine nucleotide-binding protein subunit gamma-1 [Penaeus vannamei]
Cluster-12354.19882	BM	0.786	0.0220947	#N/A
Cluster-12354.30689	BM	0.78	0.0489797	Dynactin subunit 6 [Portunus trituberculatus]
Cluster-12354.11078	BM	0.776	0.0227669	WD repeat domain-containing protein 83 [Chionoecetes opilio]
Cluster-12354.10842	BM	0.775	0.0304739	#N/A
Cluster-12354.28453	BM	0.773	0.0221286	Zinc finger BED domain-containing protein 1 [Chionoecetes opilio]
Cluster-12354.23133	BM	0.763	0.0147687	Coiled-coil domain-containing protein 174 [Chionoecetes opilio]
Cluster-12354.13370	BM	0.761	0.0227669	#N/A
Cluster-12354.17197	BM	0.753	0.0395542	#N/A
Cluster-12354.7522	BM	0.753	0.0474144	#N/A
Cluster-12354.24290	BM	0.75	0.0474144	Hexokinase type 2 [Chionoecetes opilio]
Cluster-12354.20022	BM	0.747	0.0296124	#N/A
Cluster-12354.26708	BM	0.746	0.0375069	#N/A
Cluster-12354.10273	BM	0.744	0.0493968	Mitochondrial import inner membrane translocase subunit Tim21 [Portunus trituberculatus]
Cluster-12354.29852	BM	0.743	0.0474144	#N/A
Cluster-12354.27870	BM	0.742	0.0280663	hypothetical protein GWK47_018556 [Chionoecetes opilio]
Cluster-12354.22550	BM	0.729	0.0343209	Skp1-related protein [Chionoecetes opilio]
Cluster-12354.19789	BM	0.727	0.0469025	#N/A
Cluster-12354.8199	BM	0.726	0.0383697	Adenosylhomocysteinase A [Chionoecetes opilio]
Cluster-12354.33887	BM	0.725	0.0171554	#N/A
Cluster-12354.12770	BM	0.723	0.00788999	#N/A
Cluster-12354.31312	BM	0.716	0.0374738	hypothetical protein GWK47_026991 [Chionoecetes opilio]
Cluster-12354.9578	BM	0.714	0.021024	#N/A
Cluster-12354.28598	BM	0.7	0.0294712	#N/A
Cluster-12354.8672	BM	0.696	0.0489797	hypothetical protein GWK47_050022 [Chionoecetes opilio]
Cluster-12354.20583	BM	0.69	0.0340152	#N/A
Cluster-12354.15234	BM	0.682	0.0489376	#N/A
Cluster-12354.11605	BM	0.674	0.0487847	#N/A
Cluster-12354.31912	BM	0.668	0.0366944	hypothetical protein [Portunus trituberculatus]
Cluster-12354.27409	BM	0.666	0.0184652	Notch-regulated ankyrin repeat-containing protein [Chionoecetes opilio]
Cluster-12354.18570	BM	0.666	0.0202795	dolichyl-diphosphooligosaccharide--protein glycosyltransferase subunit STT3A-like [Penaeus vannamei]
Cluster-12354.12274	BM	0.658	0.0405795	immunoglobulin domain-containing protein oig-4-like [Penaeus monodon]
Cluster-12354.22741	BM	0.65	0.0407092	hypothetical protein [Portunus trituberculatus]
Cluster-12354.13520	BM	0.649	0.0171586	mortality factor 4-like protein 1 [Penaeus monodon]
Cluster-12354.12527	BM	0.647	0.0478132	#N/A
Cluster-12354.22469	BM	0.624	0.0380984	#N/A
Cluster-12354.7186	BM	0.621	0.0192792	#N/A
Cluster-12354.15977	BM	0.617	0.0429195	Cofilin/actin-depolymerizing factor [Portunus trituberculatus]
Cluster-12354.20291	BM	0.597	0.0280663	Collagen alpha-1(XXIV) chain [Chionoecetes opilio]
After molt-biased
Cluster-12354.13293	AM	-0.568	0.0446306	Nucleolar protein 56 [Chionoecetes opilio]
Cluster-12354.13549	AM	-0.571	0.0487847	T-complex protein 1 subunit beta-like isoform X1 [Penaeus vannamei]
Cluster-12354.15857	AM	-0.604	0.040126	eukaryotic translation initiation factor 3 subunit A-like protein, partial [Procambarus clarkii]
Cluster-12354.14876	AM	-0.618	0.0282906	spectrin alpha chain-like protein, partial [Procambarus clarkii]
Cluster-12354.23013	AM	-0.635	0.0475132	EF-hand calcium-binding domain-containing protein 14 [Portunus trituberculatus]
Cluster-12354.20884	AM	-0.636	0.0395542	Neural cell adhesion molecule 1 [Chionoecetes opilio]
Cluster-12354.19105	AM	-0.643	0.0336234	neural cell adhesion molecule 1-like isoform X3 [Penaeus vannamei]
Cluster-12354.19538	AM	-0.643	0.0437592	Puromycin-sensitive aminopeptidase [Chionoecetes opilio]
Cluster-12354.24018	AM	-0.653	0.0184192	#N/A
Cluster-12354.24797	AM	-0.662	0.0440398	pre-rRNA processing protein FTSJ3 [Portunus trituberculatus]
Cluster-12354.15633	AM	-0.665	0.0474144	neurotrimin-like, partial [Penaeus monodon]
Cluster-12354.14245	AM	-0.672	0.0440396	hypothetical protein GWK47_004203 [Chionoecetes opilio]
Cluster-12354.15168	AM	-0.673	0.0489797	serine/threonine-protein phosphatase 4 regulatory subunit 3A-like [Penaeus vannamei]
Cluster-12354.16916	AM	-0.677	0.0282906	uncharacterized protein LOC119583468 isoform X2 [Penaeus monodon]
Cluster-12354.19540	AM	-0.679	0.044899	hypothetical protein GWK47_044899 [Chionoecetes opilio]
Cluster-12354.19849	AM	-0.68	0.0380984	headcase protein-like protein, partial [Procambarus clarkii]
Cluster-12354.18617	AM	-0.69	0.0147687	Eukaryotic translation initiation factor 5B [Chionoecetes opilio]
Cluster-12354.28822	AM	-0.694	0.0189179	MOG interacting and ectopic P-granules protein 1-like isoform X10 [Penaeus monodon]
Cluster-12354.15041	AM	-0.696	0.0347881	Eukaryotic translation initiation factor 2 subunit 2 [Portunus trituberculatus]
Cluster-12354.24179	AM	-0.705	0.0461419	uncharacterized protein LOC119591958 [Penaeus monodon]
Cluster-12354.22546	AM	-0.706	0.0329557	#N/A
Cluster-12354.12710	AM	-0.707	0.0450654	FYVE, RhoGEF and PH domain-containing protein 6-like [Penaeus monodon]
Cluster-12354.20774	AM	-0.708	0.0429195	hypothetical protein GWK47_020684 [Chionoecetes opilio]
Cluster-12354.23318	AM	-0.711	0.0330844	dynamin-binding protein-like [Penaeus vannamei]
Cluster-12354.25211	AM	-0.715	0.0489797	fringe glycosyltransferase-like [Penaeus vannamei]
Cluster-12354.13254	AM	-0.718	0.047768	voltage-gated calcium channel beta subunit transcript variant 6 [Penaeus vannamei]
Cluster-12354.16371	AM	-0.72	0.0440398	Glycoside hydrolase family 37 [Trinorchestia longiramus]
Cluster-12354.11921	AM	-0.722	0.047768	Eukaryotic translation initiation factor 4E-binding protein 1 [Chionoecetes opilio]
Cluster-12354.14599	AM	-0.733	0.0487582	complexin-like isoform X2 [Penaeus monodon]
Cluster-12354.28496	AM	-0.735	0.017397	uncharacterized protein LOC119581130 isoform X4 [Penaeus monodon]
Cluster-12354.19383	AM	-0.738	0.00461612	uncharacterized protein LOC113819153 [Penaeus vannamei]
Cluster-12354.25465	AM	-0.742	0.0197056	Protein GPR107 [Chionoecetes opilio]
Cluster-12354.24364	AM	-0.748	0.0496629	Activator heat shock protein ATPase 1 [Chionoecetes opilio]
Cluster-12354.20796	AM	-0.752	0.0410833	Very low-density lipoprotein receptor [Chionoecetes opilio]
Cluster-12354.5982	AM	-0.753	0.0499056	nicastrin-like [Penaeus vannamei]
Cluster-12354.24446	AM	-0.758	0.0499056	uncharacterized protein LOC119590634 [Penaeus monodon]
Cluster-12354.22105	AM	-0.762	0.0183141	Pyruvate dehydrogenase phosphatase regulatory subunit, mitochondrial [Chionoecetes opilio]
Cluster-12354.28393	AM	-0.768	0.038078	nuclear receptor-binding protein homolog [Penaeus monodon]
Cluster-12354.18415	AM	-0.774	0.0362119	S-adenosylhomocysteine hydrolase-like protein 1 isoform X1 [Penaeus vannamei]
Cluster-12354.28882	AM	-0.776	0.0246676	Beta-galactosidase [Chionoecetes opilio]
Cluster-12354.24432	AM	-0.779	0.0489797	Transcription elongation factor B polypeptide 3 [Chionoecetes opilio]
Cluster-12354.34193	AM	-0.783	0.047477	hypothetical protein C7M84_025028 [Penaeus vannamei]
Cluster-12354.18500	AM	-0.785	0.00179044	uncharacterized protein ZK1073.1-like [Penaeus monodon]
Cluster-12354.28962	AM	-0.785	0.00198332	malate dehydrogenase [Gammaproteobacteria bacterium 2W06]
Cluster-12354.14723	AM	-0.79	0.0380088	hypothetical protein [Portunus trituberculatus]
Cluster-12354.11453	AM	-0.795	0.00827994	activated Cdc42 kinase-like isoform X1 [Penaeus monodon]
Cluster-12354.25183	AM	-0.799	0.0142813	hypothetical protein GWK47_049483 [Chionoecetes opilio]
Cluster-12354.21123	AM	-0.801	0.00684957	transmembrane protein 59-like isoform X1 [Penaeus monodon]
Cluster-12354.32315	AM	-0.802	0.0487847	nuclear autoantigenic sperm protein-like [Penaeus vannamei]
Cluster-12354.22346	AM	-0.81	0.00927113	Apoptosis inhibitor 5-A [Chionoecetes opilio]
Cluster-12354.16155	AM	-0.813	0.0178249	dedicator of cytokinesis protein 7-like isoform X3 [Penaeus vannamei]
Cluster-12354.7252	AM	-0.816	0.0405342	hypothetical protein [Portunus trituberculatus]
Cluster-12354.30241	AM	-0.822	0.0459107	alpha-catulin-like [Penaeus monodon]
Cluster-12354.29485	AM	-0.83	0.0361381	Pyrroline-5-carboxylate reductase 2 [Chionoecetes opilio]
Cluster-12354.21188	AM	-0.831	0.0265801	putative peptidase C1-like protein F26E4.3 [Chionoecetes opilio]
Cluster-12354.27854	AM	-0.834	0.0274584	serine/threonine-protein phosphatase 6 catalytic subunit-like [Penaeus vannamei]
Cluster-12354.18908	AM	-0.834	0.0333519	#N/A
Cluster-12354.19226	AM	-0.835	0.0292795	RGM domain family member B [Chionoecetes opilio]
Cluster-12354.13624	AM	-0.842	0.00903036	hypothetical protein [Portunus trituberculatus]
Cluster-12354.13953	AM	-0.854	0.0425915	uncharacterized protein [Portunus trituberculatus]
Cluster-12354.22995	AM	-0.857	0.0222868	Pancreatic lipase-related protein 2 [Chionoecetes opilio]
Cluster-12354.23378	AM	-0.863	0.0317168	DNA-binding protein SMUBP-2-like [Penaeus monodon]
Cluster-12354.25149	AM	-0.864	0.0299308	protein unc-13 homolog B-like isoform X9 [Penaeus monodon]
Cluster-12354.23332	AM	-0.875	0.00557257	high mobility group protein 20A-like isoform X1 [Penaeus monodon]
Cluster-12354.9310	AM	-0.878	0.017244	hypothetical protein [Portunus trituberculatus]
Cluster-12354.12760	AM	-0.878	0.0429195	glutamate-gated chloride channel [Cancer borealis]
Cluster-12354.7677	AM	-0.88	0.0440445	pre-mRNA 3' end processing protein WDR33-like [Penaeus monodon]
Cluster-12354.29618	AM	-0.882	0.0312272	Protein Gawky [Chionoecetes opilio]
Cluster-12354.7106	AM	-0.885	0.0406374	uncharacterized protein LOC113808304 [Penaeus vannamei]
Cluster-12354.14632	AM	-0.89	0.023032	ELAV-like protein 1 isoform X2 [Penaeus monodon]
Cluster-12354.21953	AM	-0.89	0.0483561	PREDICTED: extracellular serine/threonine protein CG31145-like [Hyalella azteca]
Cluster-12354.10616	AM	-0.893	0.0184192	#N/A
Cluster-12354.15159	AM	-0.894	0.0440396	Peptidyl-prolyl cis-trans isomerase CYP18-4 [Chionoecetes opilio]
Cluster-12354.24794	AM	-0.895	0.00293978	NPC intracellular cholesterol transporter 1-like [Penaeus vannamei]
Cluster-12354.11325	AM	-0.897	0.030128	CLK4-associating serine/arginine rich protein [Chionoecetes opilio]
Cluster-12354.21213	AM	-0.9	0.0114205	heme-binding protein 2-like [Penaeus vannamei]
Cluster-12354.20136	AM	-0.901	0.0336234	transient receptor potential-gamma protein-like [Penaeus monodon]
Cluster-12354.19008	AM	-0.905	0.00198397	Extended synaptotagmin-2-B [Chionoecetes opilio]
Cluster-12354.23380	AM	-0.906	0.0498637	#N/A
Cluster-12354.12834	AM	-0.907	0.00330599	argonaute2 [Penaeus monodon]
Cluster-12354.7277	AM	-0.907	0.0211252	Dynein heavy chain-like protein [Chionoecetes opilio]
Cluster-12354.16405	AM	-0.92	0.00319587	protein O-mannosyl-transferase TMTC2-like [Penaeus monodon]
Cluster-12354.23127	AM	-0.92	0.0366944	Charged multivesicular body protein 2b [Chionoecetes opilio]
Cluster-12354.32058	AM	-0.923	0.0293087	ras-related protein Rab-8A-like isoform X1 [Penaeus monodon]
Cluster-12354.31345	AM	-0.925	0.0450753	distal-less, partial [Penaeus vannamei]
Cluster-12354.7411	AM	-0.933	0.0231784	furin-like protease [Procambarus clarkii]
Cluster-12354.17245	AM	-0.935	0.0054213	Group 3 secretory phospholipase A2 [Chionoecetes opilio]
Cluster-12354.31765	AM	-0.936	0.0445255	#N/A
Cluster-12354.24188	AM	-0.941	0.00160776	T-complex protein 11-like protein 1 [Chionoecetes opilio]
Cluster-12354.5754	AM	-0.941	0.0456537	succinyl-CoA:3-ketoacid coenzyme A transferase 1, mitochondrial-like [Penaeus vannamei]
Cluster-12354.30441	AM	-0.942	0.0359509	#N/A
Cluster-12354.28761	AM	-0.943	0.0475881	Microfibrillar-associated protein 1 [Chionoecetes opilio]
Cluster-12354.12633	AM	-0.946	0.00976058	acetyl-CoA carboxylase, partial [Portunus trituberculatus]
Cluster-12354.33550	AM	-0.947	0.0425349	rhomboid-related protein 2-like isoform X1 [Penaeus monodon]
Cluster-12354.10547	AM	-0.948	0.0498637	Facilitated trehalose transporter Tret1 [Portunus trituberculatus]
Cluster-12354.4096	AM	-0.953	0.0231784	protein Wnt-4-like [Penaeus vannamei]
Cluster-12354.26873	AM	-0.957	0.0383697	28S ribosomal protein S5, mitochondrial [Chionoecetes opilio]
Cluster-12354.15755	AM	-0.958	0.0336234	NFX1-type zinc finger-containing protein 1 [Chionoecetes opilio]
Cluster-12354.15425	AM	-0.959	0.0350537	beta-1,4-glucuronyltransferase 1-like [Penaeus vannamei]
Cluster-12354.23700	AM	-0.961	0.0336234	#N/A
Cluster-12354.28142	AM	-0.964	0.0469025	uncharacterized protein LOC119575194 [Penaeus monodon]
Cluster-12354.15568	AM	-0.965	0.0161116	uncharacterized protein LOC119593052 [Penaeus monodon]
Cluster-12354.12186	AM	-0.967	0.0265801	Ubiquitin-conjugating enzyme E2 Q1 [Chionoecetes opilio]
Cluster-12354.31747	AM	-0.976	0.0474863	choline acetyltransferase [Cancer borealis]
Cluster-12354.13896	AM	-0.978	0.0344412	Partitioning defective 3 [Portunus trituberculatus]
Cluster-12354.7647	AM	-0.979	0.00247728	PREDICTED: ATP-binding cassette sub-family F member 1-like [Hyalella azteca]
Cluster-12354.20202	AM	-0.979	0.00307592	uncharacterized protein LOC113803033 [Penaeus vannamei]
Cluster-12354.10294	AM	-0.98	0.00939348	Sperm-specific H1/protamine-like protein type 1 [Chionoecetes opilio]
Cluster-12354.35729	AM	-0.981	0.00631164	Choline-phosphate cytidylyltransferase B [Chionoecetes opilio]
Cluster-12354.3918	AM	-0.982	0.0144081	SUMO-activating enzyme subunit 2 [Chionoecetes opilio]
Cluster-12354.14916	AM	-0.983	0.00951169	sialin-like isoform X4 [Penaeus monodon]
Cluster-12354.17678	AM	-0.984	0.00766642	Adipocyte plasma membrane-associated protein [Chionoecetes opilio]
Cluster-12354.37930	AM	-0.987	0.0250029	collagen alpha-1(I) chain-like [Penaeus monodon]
Cluster-12354.21472	AM	-0.988	0.033217	#N/A
Cluster-12354.8399	AM	-1.002	0.0101651	Sphingosine-1-phosphate phosphatase 1 [Chionoecetes opilio]
Cluster-12354.20572	AM	-1.011	0.0160067	Low-density lipoprotein receptor [Portunus trituberculatus]
Cluster-12354.14541	AM	-1.011	0.0380984	Disintegrin and metalloproteinase domain-containing protein 12 [Portunus trituberculatus]
Cluster-12354.18597	AM	-1.015	0.0296124	#N/A
Cluster-12354.28759	AM	-1.017	0.0202795	probable G-protein coupled receptor 158 [Penaeus monodon]
Cluster-12354.11396	AM	-1.02	0.0165895	ras-associated and pleckstrin homology domains-containing protein 1-like isoform X5 [Penaeus vannamei]
Cluster-12354.20821	AM	-1.021	0.00718299	#N/A
Cluster-12354.22036	AM	-1.025	0.00788999	alanine aminotransferase 1-like [Penaeus vannamei]
Cluster-12354.26063	AM	-1.026	0.00077367	Pinin [Chionoecetes opilio]
Cluster-12354.14082	AM	-1.038	0.044899	G-patch domain and KOW motifs-containing protein [Chionoecetes opilio]
Cluster-12354.256	AM	-1.039	0.0292795	SUN domain-containing ossification factor [Portunus trituberculatus]
Cluster-12354.21351	AM	-1.041	0.00575611	hypothetical protein GWK47_053090 [Chionoecetes opilio]
Cluster-12354.17958	AM	-1.042	0.0293087	Foot protein 1 variant 1 [Chionoecetes opilio]
Cluster-12354.30876	AM	-1.043	0.00425769	glycerol-3-phosphate phosphatase-like [Penaeus monodon]
Cluster-12354.30661	AM	-1.044	0.00046663	N-acetylgalactosaminyltransferase 7 [Chionoecetes opilio]
Cluster-12354.12709	AM	-1.044	0.0127945	FYVE, RhoGEF and PH domain-containing protein 6 [Portunus trituberculatus]
Cluster-12354.36596	AM	-1.044	0.021024	hypothetical protein GWK47_048167 [Chionoecetes opilio]
Cluster-12354.25831	AM	-1.047	0.032984	Translocating chain-associated membrane protein 1-like 1 [Chionoecetes opilio]
Cluster-12354.14617	AM	-1.052	0.0264816	L-asparaginase 1-like isoform X2 [Penaeus monodon]
Cluster-12354.29369	AM	-1.052	0.0285447	hypothetical protein [Portunus trituberculatus]
Cluster-12354.3947	AM	-1.052	0.0489797	Protein FAM122A [Chionoecetes opilio]
Cluster-12354.4587	AM	-1.056	0.0196698	serine-rich adhesin for platelets-like [Penaeus vannamei]
Cluster-12354.6638	AM	-1.056	0.021024	bifunctional heparan sulfate N-deacetylase/N-sulfotransferase-like [Penaeus vannamei]
Cluster-12354.29603	AM	-1.058	0.0473362	hypothetical protein GWK47_042912 [Chionoecetes opilio]
Cluster-12354.20188	AM	-1.059	0.00438841	Headcase protein [Portunus trituberculatus]
Cluster-12354.18210	AM	-1.061	8.55743e-05	poly [ADP-ribose] polymerase 3-like [Penaeus vannamei]
Cluster-12354.5219	AM	-1.061	0.0407092	Conserved oligomeric Golgi complex subunit 1 [Chionoecetes opilio]
Cluster-12354.30524	AM	-1.062	0.048869	lachesin-like [Penaeus monodon]
Cluster-12354.24775	AM	-1.065	0.0342646	Something about silencing protein 10 [Portunus trituberculatus]
Cluster-12354.8703	AM	-1.068	0.0390463	hypothetical protein [Portunus trituberculatus]
Cluster-12354.17041	AM	-1.069	0.000376767	BMP-binding endothelial regulator protein [Chionoecetes opilio]
Cluster-12354.23395	AM	-1.075	0.00641071	Serine/threonine-protein kinase LMTK1 [Chionoecetes opilio]
Cluster-12354.2113	AM	-1.075	0.0194921	#N/A
Cluster-12354.35519	AM	-1.078	0.0224138	Down syndrome cell adhesion molecule-like protein Dscam2 [Penaeus monodon]
Cluster-12354.25948	AM	-1.08	0.00576959	Brain tumor protein [Chionoecetes opilio]
Cluster-12354.31709	AM	-1.083	0.00641071	protein 4.1 homolog [Penaeus vannamei]
Cluster-12354.28111	AM	-1.083	0.0380088	growth hormone-inducible transmembrane protein-like [Penaeus vannamei]
Cluster-12354.35022	AM	-1.084	0.00438718	hypothetical protein GWK47_046570 [Chionoecetes opilio]
Cluster-12354.27786	AM	-1.094	0.0405795	ribonucleoprotein PTB-binding 1-like [Penaeus monodon]
Cluster-12354.19239	AM	-1.098	0.00452096	retinol dehydrogenase 11-like, partial [Procambarus clarkii]
Cluster-12354.21063	AM	-1.098	0.0078523	Retinol dehydrogenase 11 [Penaeus vannamei]
Cluster-12354.15702	AM	-1.103	0.000242705	neprilysin-1-like [Penaeus vannamei]
Cluster-12354.32723	AM	-1.104	0.0370131	hypothetical protein [Portunus trituberculatus]
Cluster-12354.11445	AM	-1.104	0.0444394	metalloreductase STEAP4-like [Penaeus monodon]
Cluster-12354.26327	AM	-1.11	0.0280663	Ataxin-2 [Chionoecetes opilio]
Cluster-12354.21926	AM	-1.113	0.0385701	uncharacterized protein LOC113825458 [Penaeus vannamei]
Cluster-12354.35509	AM	-1.115	0.0347163	uncharacterized protein LOC119593014 [Penaeus monodon]
Cluster-12354.27431	AM	-1.121	0.00355303	UPF0472 protein C16orf72 [Chionoecetes opilio]
Cluster-12354.20348	AM	-1.122	0.000342076	Programmed cell death 6-interacting protein [Portunus trituberculatus]
Cluster-12354.26947	AM	-1.125	0.00766642	Sodium/hydrogen exchanger 9B2 [Chionoecetes opilio]
Cluster-12354.9852	AM	-1.125	0.0142813	hypothetical protein [Portunus trituberculatus]
Cluster-12354.28034	AM	-1.126	0.0208046	hypothetical protein GWK47_041306 [Chionoecetes opilio]
Cluster-12354.23067	AM	-1.127	0.0482898	Carbonic anhydrase 2 [Chionoecetes opilio]
Cluster-12354.16505	AM	-1.128	0.0280663	Pre-mRNA-splicing factor CWC25 [Chionoecetes opilio]
Cluster-12354.3902	AM	-1.132	0.00774252	hypothetical protein [Portunus trituberculatus]
Cluster-12354.20528	AM	-1.133	0.0437592	uncharacterized protein LOC113802815 [Penaeus vannamei]
Cluster-12354.20786	AM	-1.134	0.045603	probable ATP-dependent RNA helicase DDX31 [Penaeus vannamei]
Cluster-12354.21256	AM	-1.138	0.00641071	igLON family member 5-like [Penaeus vannamei]
Cluster-12354.30208	AM	-1.14	0.0336596	hemicentin-2-like isoform X2 [Penaeus monodon]
Cluster-12354.12210	AM	-1.141	0.00520106	Polynucleotide 5'-hydroxyl-kinase NOL9 [Chionoecetes opilio]
Cluster-12354.26702	AM	-1.142	0.0463747	#N/A
Cluster-12354.7105	AM	-1.151	0.0275775	Aquaporin-1 [Armadillidium vulgare]
Cluster-12354.3562	AM	-1.151	0.0395542	tRNA (uracil(54)-C(5))-methyltransferase [Chionoecetes opilio]
Cluster-12354.14466	AM	-1.152	0.0430905	bifunctional 3'-phosphoadenosine 5'-phosphosulfate synthase-like isoform X4 [Penaeus vannamei]
Cluster-12354.35949	AM	-1.153	0.0100764	KH domain-containing, RNA-binding, signal transduction-associated protein 2-like, partial [Penaeus monodon]
Cluster-12354.27971	AM	-1.153	0.0429195	neuroblast differentiation-associated protein AHNAK-like isoform X27 [Penaeus monodon]
Cluster-12354.15886	AM	-1.157	0.0221286	hypothetical protein GWK47_019606 [Chionoecetes opilio]
Cluster-12354.30913	AM	-1.159	0.0202764	Ribosomal biogenesis protein LAS1L [Chionoecetes opilio]
Cluster-12354.26975	AM	-1.166	0.017397	hypothetical protein GWK47_001366 [Chionoecetes opilio]
Cluster-12354.16162	AM	-1.166	0.0282906	urea transporter 2-like isoform X1 [Penaeus monodon]
Cluster-12354.11622	AM	-1.167	0.00788999	5'-3' exoribonuclease 1 [Chionoecetes opilio]
Cluster-12354.33665	AM	-1.169	0.0457034	hypothetical protein GWK47_002459 [Chionoecetes opilio]
Cluster-12354.32597	AM	-1.172	0.040926	Transcription factor AP-4 [Chionoecetes opilio]
Cluster-12354.33176	AM	-1.173	0.0264816	type 1 phosphodiesterase [Penaeus vannamei]
Cluster-12354.25877	AM	-1.175	0.000105925	lachesin [Bradysia coprophila]
Cluster-12354.26122	AM	-1.181	0.00614067	GABA receptor beta type 1 [Cancer borealis]
Cluster-12354.39910	AM	-1.181	0.00891955	uncharacterized protein LOC113811412 [Penaeus vannamei]
Cluster-12354.13107	AM	-1.186	0.0374855	MAP kinase-activating death domain protein [Chionoecetes opilio]
Cluster-12354.3880	AM	-1.196	0.0448231	Protein split ends [Portunus trituberculatus]
Cluster-12354.12723	AM	-1.204	0.000356812	hypothetical protein B566_EDAN006010 [Ephemera danica]
Cluster-12354.8497	AM	-1.205	0.021024	Octopamine receptor Oamb [Portunus trituberculatus]
Cluster-12354.32130	AM	-1.207	0.0415184	irregular chiasm C-roughest protein-like [Penaeus vannamei]
Cluster-12354.8378	AM	-1.216	0.0073518	regulatory-associated protein of mTOR-like [Penaeus monodon]
Cluster-12354.12160	AM	-1.216	0.0385701	putative E3 ubiquitin ligase [Penaeus vannamei]
Cluster-12354.27804	AM	-1.219	0.0429195	uncharacterized protein LOC113822888 [Penaeus vannamei]
Cluster-12354.12214	AM	-1.221	0.0129243	RING finger and SPRY domain-containing protein 1-like [Penaeus monodon]
Cluster-12354.7960	AM	-1.227	0.0280663	#N/A
Cluster-12354.22709	AM	-1.231	0.00891955	Protein FAM114A2 [Portunus trituberculatus]
Cluster-12354.21939	AM	-1.232	0.0437592	lachesin-like [Penaeus monodon]
Cluster-12354.19577	AM	-1.239	0.00283357	Cytosolic phospholipase A2 [Chionoecetes opilio]
Cluster-12354.36688	AM	-1.24	0.0412949	unnamed protein product [Timema genevievae]
Cluster-11145.0	AM	-1.244	0.0293087	MAP kinase-activating death domain protein-like [Penaeus monodon]
Cluster-12354.32435	AM	-1.245	0.0294968	hypothetical protein GWK47_038259 [Chionoecetes opilio]
Cluster-12354.4188	AM	-1.25	0.00160776	PREDICTED: inter-alpha-trypsin inhibitor heavy chain H4-like [Hyalella azteca]
Cluster-12354.5190	AM	-1.255	0.0270749	centrosomal protein of 290 kDa-like [Penaeus monodon]
Cluster-12354.16389	AM	-1.261	0.0275585	Histone H5 [Portunus trituberculatus]
Cluster-12354.18081	AM	-1.273	3.13474e-07	apolipoprotein D-like [Penaeus vannamei]
Cluster-12354.11321	AM	-1.284	0.0445255	dual specificity protein kinase splA-like isoform X2 [Penaeus monodon]
Cluster-7652.0	AM	-1.289	0.0413389	H/ACA ribonucleoprotein complex non-core subunit NAF1 [Chionoecetes opilio]
Cluster-12354.6712	AM	-1.293	0.0199028	mannnose-binding lectin [Portunus trituberculatus]
Cluster-12354.8239	AM	-1.296	0.0388261	Histone-lysine N-methyltransferase ASH1L [Portunus trituberculatus]
Cluster-12354.20256	AM	-1.298	0.0415748	#N/A
Cluster-6558.0	AM	-1.316	0.0118025	hypothetical protein [Portunus trituberculatus]
Cluster-12354.22464	AM	-1.325	0.00119522	#N/A
Cluster-12354.21112	AM	-1.325	0.0293087	hypothetical protein [Portunus trituberculatus]
Cluster-12354.30932	AM	-1.326	0.0475555	#N/A
Cluster-12354.39081	AM	-1.331	0.0362119	Glutathione S-transferase Mu 2 [Chionoecetes opilio]
Cluster-12354.31411	AM	-1.331	0.0412949	hypothetical protein [Scyliorhinus torazame]
Cluster-12354.8849	AM	-1.336	0.00797694	Intraflagellar transport protein 172 [Chionoecetes opilio]
Cluster-12354.34345	AM	-1.338	2.8393e-05	sushi, von Willebrand factor type A, EGF and pentraxin domain-containing protein 1-like [Penaeus vannamei]
Cluster-12354.10939	AM	-1.338	0.00812544	Inward rectifier potassium channel 2 [Chionoecetes opilio]
Cluster-12354.13115	AM	-1.343	0.00160776	#N/A
Cluster-12354.7901	AM	-1.343	0.0362119	WD repeat and SOCS box-containing protein 1-like isoform X3 [Penaeus vannamei]
Cluster-12354.34351	AM	-1.358	0.0292795	nucleosome-remodeling factor subunit NURF301-like [Penaeus monodon]
Cluster-12354.14496	AM	-1.365	0.0293087	serine/threonine-protein kinase PEPKR2-like isoform X1 [Penaeus monodon]
Cluster-12354.10596	AM	-1.375	0.00077367	dystrophin-like, partial [Penaeus monodon]
Cluster-12354.30685	AM	-1.381	0.0104731	uncharacterized protein LOC119584210 [Penaeus monodon]
Cluster-12354.26918	AM	-1.386	0.0100764	Vacuole membrane protein 1 [Portunus trituberculatus]
Cluster-12354.16182	AM	-1.388	0.0366036	Bloom syndrome protein homolog isoform X2 [Penaeus monodon]
Cluster-12354.23320	AM	-1.393	0.0437592	PREDICTED: replication factor C subunit 1-like [Hyalella azteca]
Cluster-12354.2867	AM	-1.399	0.000886597	E3 ubiquitin-protein ligase RNF123-like [Penaeus monodon]
Cluster-12354.32647	AM	-1.4	0.00766642	TPA: putative angiotensin converting enzyme precursor, partial [Carcinus maenas]
Cluster-12354.7261	AM	-1.401	0.0013366	Ribosome biogenesis protein WDR12 [Chionoecetes opilio]
Cluster-12354.20374	AM	-1.404	0.0150946	Alkaline phosphatase, tissue-nonspecific isozyme [Chionoecetes opilio]
Cluster-12354.5640	AM	-1.408	0.0135667	ras GTPase-activating protein-binding protein 2-like [Penaeus monodon]
Cluster-12354.17473	AM	-1.41	0.0380088	#N/A
Cluster-12354.29766	AM	-1.421	0.00395645	canalicular multispecific organic anion transporter 2-like [Penaeus monodon]
Cluster-12354.30015	AM	-1.421	0.0116594	eukaryotic translation initiation factor 2-alpha kinase 3-like isoform X2 [Penaeus vannamei]
Cluster-12354.22134	AM	-1.422	5.37188e-06	putative uncharacterized oxidoreductase [Chionoecetes opilio]
Cluster-12354.6269	AM	-1.43	5.17457e-05	hypothetical protein GWK47_012088 [Chionoecetes opilio]
Cluster-12354.14381	AM	-1.434	0.0280663	extracellular signal-regulated kinase 2-like [Penaeus monodon]
Cluster-7111.0	AM	-1.437	0.0220193	HIRA-interacting protein 3 [Portunus trituberculatus]
Cluster-12354.20769	AM	-1.455	0.00520106	Carbonyl reductase [NADPH] 3 [Chionoecetes opilio]
Cluster-12354.3299	AM	-1.455	0.0348707	DDB1- and CUL4-associated factor 15 [Chionoecetes opilio]
Cluster-12354.15822	AM	-1.472	0.000328757	uncharacterized protein LOC119594272 [Penaeus monodon]
Cluster-10865.0	AM	-1.475	0.021024	protein trapped in endoderm-1-like [Penaeus vannamei]
Cluster-12354.9320	AM	-1.477	0.0300427	transcription factor collier-like isoform X6 [Penaeus monodon]
Cluster-12354.36088	AM	-1.48	0.00235877	importin-9-like isoform X4 [Penaeus vannamei]
Cluster-14506.0	AM	-1.489	0.0349575	hypothetical protein GWK47_041562 [Chionoecetes opilio]
Cluster-12354.28875	AM	-1.495	2.5286e-07	adhesion G protein-coupled receptor A3-like [Penaeus monodon]
Cluster-12354.12326	AM	-1.495	0.0380984	#N/A
Cluster-10708.0	AM	-1.496	0.0427325	uncharacterized protein LOC119586801 [Penaeus monodon]
Cluster-12354.26890	AM	-1.498	0.0384076	#N/A
Cluster-12354.21522	AM	-1.507	6.44852e-07	cysteine-rich venom protein-like, partial [Penaeus monodon]
Cluster-12354.31593	AM	-1.507	2.54225e-05	hypothetical protein C7M84_014261 [Penaeus vannamei]
Cluster-12354.32246	AM	-1.511	0.0112546	protein virilizer homolog [Penaeus monodon]
Cluster-12354.16977	AM	-1.512	0.0473362	#N/A
Cluster-12354.10690	AM	-1.519	0.000113331	cyclin-dependent kinase 4-like isoform X1 [Penaeus monodon]
Cluster-12354.28934	AM	-1.531	0.00351694	uncharacterized protein LOC113801028 [Penaeus vannamei]
Cluster-12354.33204	AM	-1.55	8.69098e-05	serine/threonine-protein phosphatase 5 [Osmia bicornis bicornis]
Cluster-12354.35395	AM	-1.555	0.0487847	protein unc-119 homolog B-like [Penaeus monodon]
Cluster-12354.35182	AM	-1.562	0.00116136	#N/A
Cluster-12354.24755	AM	-1.567	0.000396887	probable ATP-dependent RNA helicase DDX20 [Penaeus monodon]
Cluster-12354.6083	AM	-1.578	0.0127945	Conserved oligomeric Golgi complex subunit 1 [Chionoecetes opilio]
Cluster-12354.8554	AM	-1.584	0.000143867	uncharacterized protein LOC113824548 [Penaeus vannamei]
Cluster-12354.33022	AM	-1.585	0.00114141	hypothetical protein [Portunus trituberculatus]
Cluster-12354.4767	AM	-1.6	0.000307119	PREDICTED: optomotor-blind protein-like isoform X2 [Hyalella azteca]
Cluster-12354.10424	AM	-1.608	4.79101e-05	Beta-1,4-galactosyltransferase 1 [Chionoecetes opilio]
Cluster-12354.18056	AM	-1.612	8.50412e-07	DIS3-like exonuclease 2 [Chionoecetes opilio]
Cluster-12354.9160	AM	-1.612	0.0406374	hypothetical protein GWK47_003411 [Chionoecetes opilio]
Cluster-12354.35076	AM	-1.618	0.0497261	serine/threonine-protein kinase Warts-like [Penaeus vannamei]
Cluster-12354.28570	AM	-1.623	0.025538	Beta-1 adrenergic receptor [Chionoecetes opilio]
Cluster-12354.7601	AM	-1.635	0.0010217	Neuroligin-3 [Chionoecetes opilio]
Cluster-12354.37877	AM	-1.655	0.041062	#N/A
Cluster-9556.0	AM	-1.664	0.0184652	Sodium-dependent dopamine transporter [Chionoecetes opilio]
Cluster-12354.13515	AM	-1.667	0.00891955	Mitochondrial uncoupling protein Bmcp [Chionoecetes opilio]
Cluster-12354.8071	AM	-1.673	0.0287515	hypothetical protein [Portunus trituberculatus]
Cluster-12354.9358	AM	-1.697	8.55743e-05	#N/A
Cluster-12354.32290	AM	-1.697	0.0164626	hypothetical protein GWK47_039977 [Chionoecetes opilio]
Cluster-12354.7365	AM	-1.716	0.0065627	protein split ends-like [Penaeus vannamei]
Cluster-12354.26965	AM	-1.747	0.00160776	uncharacterized protein LOC113813198 [Penaeus vannamei]
Cluster-12354.24101	AM	-1.754	0.021403	#N/A
Cluster-12354.26282	AM	-1.755	0.000121489	agrin-like isoform X2 [Centruroides sculpturatus]
Cluster-12354.24469	AM	-1.774	0.0211252	PIWI-1 [Portunus trituberculatus]
Cluster-13258.0	AM	-1.792	0.0212323	unnamed protein product [Timema monikensis]
Cluster-12354.7253	AM	-1.825	0.012418	#N/A
Cluster-12354.10788	AM	-1.828	0.0199337	Zinc finger CCHC domain-containing protein 9 [Portunus trituberculatus]
Cluster-12354.610	AM	-1.829	0.0195983	uncharacterized protein LOC119589898 isoform X1 [Penaeus monodon]
Cluster-12354.24915	AM	-1.834	0.0073518	#N/A
Cluster-8513.0	AM	-1.848	0.00684957	brain-specific homeobox protein-like [Penaeus vannamei]
Cluster-12354.6939	AM	-1.863	0.017397	putative MOG interacting and ectopic P-granules protein 1 isoform X1 [Penaeus vannamei]
Cluster-13127.0	AM	-1.91	0.0474144	putative protein SMG8, partial [Penaeus vannamei]
Cluster-12354.38093	AM	-1.954	0.0407776	#N/A
Cluster-12354.6044	AM	-1.968	0.00766642	golgin subfamily A member 4-like [Penaeus vannamei]
Cluster-8335.0	AM	-1.97	0.0171554	Leucine-rich repeat and WD repeat-containing protein 1 [Chionoecetes opilio]
Cluster-12354.8204	AM	-1.973	0.0395542	Exopolyphosphatase PRUNE1 [Chionoecetes opilio]
Cluster-12354.6295	AM	-2.008	0.00956614	Protein lines [Chionoecetes opilio]
Cluster-12354.33252	AM	-2.01	0.000867983	DDRGK domain-containing protein 1 [Armadillidium nasatum]
Cluster-7595.0	AM	-2.016	0.0356317	lambda-crystallin-like [Penaeus monodon]
Cluster-12354.24155	AM	-2.021	0.0342646	PIN2/TERF1-interacting telomerase inhibitor 1 [Chionoecetes opilio]
Cluster-12354.6289	AM	-2.075	0.0199591	#N/A
Cluster-8816.0	AM	-2.11	0.00249263	hypothetical protein GWK47_036570 [Chionoecetes opilio]
Cluster-13607.1	AM	-2.134	0.0221286	Alpha-tocopherol transfer protein-like [Portunus trituberculatus]
Cluster-15414.0	AM	-2.134	0.0347163	centrosomal protein of 41 kDa-like [Penaeus monodon]
Cluster-12354.12325	AM	-2.154	0.000173534	hypothetical protein C7M84_003231 [Penaeus vannamei]
Cluster-12354.35112	AM	-2.157	0.0282438	#N/A
Cluster-12354.12679	AM	-2.159	0.000303452	#N/A
Cluster-12354.6855	AM	-2.159	0.00440615	chromodomain-helicase-DNA-binding protein 7-like [Penaeus vannamei]
Cluster-12354.672	AM	-2.177	0.0293087	hypothetical protein [Portunus trituberculatus]
Cluster-12354.36468	AM	-2.186	0.0410833	DNA polymerase eta-like isoform X1 [Penaeus monodon]
Cluster-7915.1	AM	-2.189	0.0166501	serine/threonine-protein kinase SIK2-like [Penaeus vannamei]
Cluster-12354.17782	AM	-2.282	0.000312532	Methionine aminopeptidase 1D, mitochondrial [Portunus trituberculatus]
Cluster-12354.2075	AM	-2.294	0.00862515	DNA N6-methyl adenine demethylase-like isoform X1 [Penaeus monodon]
Cluster-12354.9918	AM	-2.339	0.0202795	forkhead box protein P1-like isoform X1 [Penaeus monodon]
Cluster-9349.0	AM	-2.363	0.0155208	#N/A
Cluster-12354.36832	AM	-2.4	0.00437272	uncharacterized protein LOC113802768 [Penaeus vannamei]
Cluster-12354.33572	AM	-2.563	0.0312007	hypothetical protein [Portunus trituberculatus]
Cluster-12354.11040	AM	-2.605	0.017397	Neuropeptide FF receptor 1 [Chionoecetes opilio]
Cluster-12354.32354	AM	-2.644	0.00791364	progesterone-induced-blocking factor 1-like [Penaeus vannamei]
Cluster-12354.12211	AM	-3.273	0.0280663	#N/A
Cluster-12354.19174	AM	-3.425	0.000326911	hypothetical protein GWK47_040505 [Chionoecetes opilio]
Cluster-12354.30217	AM	-3.43	0.00160893	cysteine-rich domain-containing scavenger receptor [Scylla paramamosain]
Cluster-12354.5927	AM	-3.524	1.71086e-05	adhesion G protein-coupled receptor A3-like [Penaeus monodon]
Cluster-12354.16036	AM	-3.84	0.000238586	#N/A
Cluster-12354.33086	AM	-4.176	0.00976058	#N/A
Cluster-12354.11978	AM	-7.075	0.00319547	hypothetical protein ECANGB1_2401, partial [Enterospora canceri]
Cluster-12354.21075	AM	-8.686	1.99625e-07	crustacean female sex hormone 2 [Scylla paramamosain]
Cluster-12354.21074	AM	-10.177	1.82159e-06	#N/A
