# Supplementary material for: Eyestalk transcriptome and methyl farnesoate titers provide insight into the physiological changes in the male snow crab, Chionoecetes opilio, after its terminal molt
Source: Sci Rep. 2023 May 3;13:7204. doi: 10.1038/s41598-023-34159-y (PMC10156855; doi:10.1038/s41598-023-34159-y)
Supplement: Supplementary file 2 — Supplementary Table S2. [file 41598_2023_34159_MOESM2_ESM.xlsx]

## Sheet: Supplementary Table GO
Table S2. List of gene ontology of males before or after the terminal molt
Level	GO ID	GO Name	GO Type	Parents (ACC)	Parents (Name)	FDR	#SeqTest	#SeqRef
Before molt-biased
5	GO:0042773	ATP synthesis coupled electron transport	Biological Process	GO:0006119, GO:0022904	oxidative phosphorylation, respiratory electron transport chain	1.5e-05	5	25
5	GO:0015986	ATP synthesis coupled proton transport	Biological Process	GO:0015985, GO:0006754	energy coupled proton transport, down electrochemical gradient, ATP biosynthetic process	3.5e-06	5	17
5	GO:0019646	aerobic electron transport chain	Biological Process	GO:0006119, GO:0022904, GO:0009060	oxidative phosphorylation, respiratory electron transport chain, aerobic respiration	0.00073	4	28
5	GO:0020037	heme binding	Molecular Function	GO:0046906	tetrapyrrole binding	1.3e-15	15	107
5	GO:0004129	cytochrome-c oxidase activity	Molecular Function	GO:0015078, GO:0009055, GO:0016675	proton transmembrane transporter activity, electron transfer activity, oxidoreductase activity, acting on a heme group of donors	2e-33	22	42
5	GO:0008137	NADH dehydrogenase (ubiquinone) activity	Molecular Function	GO:0009055, GO:0050136	electron transfer activity, NADH dehydrogenase (quinone) activity	1.1e-05	5	23
7	GO:0005507	copper ion binding	Molecular Function	GO:0046914	transition metal ion binding	0.00082	4	29
4	GO:0045263	proton-transporting ATP synthase complex, coupling factor F(o)	Cellular Component	GO:0045259, GO:0033177, GO:0005622	proton-transporting ATP synthase complex, proton-transporting two-sector ATPase complex, proton-transporting domain, intracellular anatomical structure	6.2e-07	5	11
4	GO:0045277	respiratory chain complex IV	Cellular Component	GO:0070069, GO:0098803	cytochrome complex, respiratory chain complex	6.4e-08	6	17
4	GO:0016021	integral component of membrane	Cellular Component	GO:0031224	intrinsic component of membrane	2.3e-11	42	2593
6	GO:0005743	mitochondrial inner membrane	Cellular Component	GO:0019866, GO:0031966	organelle inner membrane, mitochondrial membrane	6.3e-30	26	142
After molt-biased
3	GO:0048523	negative regulation of cellular process	Biological Process	GO:0048519, GO:0009987, GO:0050794	negative regulation of biological process, cellular process, regulation of cellular process	0.0054	7	205
3	GO:0055085	transmembrane transport	Biological Process	GO:0006810, GO:0009987	transport, cellular process	0.00014	16	764
3	GO:0007165	signal transduction	Biological Process	GO:0051716, GO:0023052, GO:0007154, GO:0009987, GO:0050794	cellular response to stimulus, signaling, cell communication, cellular process, regulation of cellular process	6.2e-05	19	1000
4	GO:0051171	regulation of nitrogen compound metabolic process	Biological Process	GO:0006807, GO:0019222	nitrogen compound metabolic process, regulation of metabolic process	0.0073	12	663
4	GO:0080090	regulation of primary metabolic process	Biological Process	GO:0044238, GO:0019222	primary metabolic process, regulation of metabolic process	0.0077	12	668
6	GO:0090305	nucleic acid phosphodiester bond hydrolysis	Biological Process	GO:0090304	nucleic acid metabolic process	0.0099	5	101
6	GO:2000112	regulation of cellular macromolecule biosynthetic process	Biological Process	GO:0010556, GO:0031326, GO:0034645	regulation of macromolecule biosynthetic process, regulation of cellular biosynthetic process, cellular macromolecule biosynthetic process	0.0067	11	555
6	GO:0006402	mRNA catabolic process	Biological Process	GO:0006401, GO:0016071, GO:0010629	RNA catabolic process, mRNA metabolic process, negative regulation of gene expression	0.0049	4	42
7	GO:0006468	protein phosphorylation	Biological Process	GO:0016310, GO:0006464	phosphorylation, cellular protein modification process	5.4e-05	12	381
7	GO:0006364	rRNA processing	Biological Process	GO:0034470, GO:0042254, GO:0016072	ncRNA processing, ribosome biogenesis, rRNA metabolic process	0.0066	4	46
3	GO:0005044	scavenger receptor activity	Molecular Function	GO:0038024	cargo receptor activity	0.0033	3	12
3	GO:0008094	ATPase, acting on DNA	Molecular Function	GO:0140097, GO:0016887	catalytic activity, acting on DNA, ATPase	0.0024	6	119
3	GO:0005515	protein binding	Molecular Function	GO:0005488	binding	2.8e-17	54	2473
4	GO:0022804	active transmembrane transporter activity	Molecular Function	GO:0022857	transmembrane transporter activity	0.0046	6	136
4	GO:0004672	protein kinase activity	Molecular Function	GO:0016773, GO:0140096, GO:0016301	phosphotransferase activity, alcohol group as acceptor, catalytic activity, acting on a protein, kinase activity	0.00028	11	377
5	GO:0046872	metal ion binding	Molecular Function	GO:0043169	cation binding	1.6e-06	27	1510
5	GO:0003723	RNA binding	Molecular Function	GO:0003676	nucleic acid binding	0.00032	13	549
5	GO:0003677	DNA binding	Molecular Function	GO:0003676	nucleic acid binding	0.00014	16	765
6	GO:0005524	ATP binding	Molecular Function	GO:0035639, GO:0032559	purine ribonucleoside triphosphate binding, adenyl ribonucleotide binding	7.5e-07	22	966
6	GO:0004527	exonuclease activity	Molecular Function	GO:0004518	nuclease activity	0.0024	4	34
8	GO:0004114	3',5'-cyclic-nucleotide phosphodiesterase activity	Molecular Function	GO:0004112	cyclic-nucleotide phosphodiesterase activity	0.0066	3	16
4	GO:0016021	integral component of membrane	Cellular Component	GO:0031224	intrinsic component of membrane	9.2e-10	43	2592
6	GO:0005634	nucleus	Cellular Component	GO:0043231	intracellular membrane-bounded organelle	3.4e-06	24	1276
