# Supplementary material for: Eyestalk transcriptome and methyl farnesoate titers provide insight into the physiological changes in the male snow crab, Chionoecetes opilio, after its terminal molt
Source: Sci Rep. 2023 May 3;13:7204. doi: 10.1038/s41598-023-34159-y (PMC10156855; doi:10.1038/s41598-023-34159-y)
Supplement: Supplementary file 3 — Supplementary Table S3. [file 41598_2023_34159_MOESM3_ESM.xlsx]

## Sheet: Supplementary Table candidates
Table S3. List of selected transcripts involved in sinus gland-derived peptides, MF signaling, biogenic amines.
Id	Biased	log2 Fold Change	padj	description
Sinus gland derived peptide hormone genes
Cluster-12354.21075	AM	-8.686	1.99625e-07	crustacean female sex hormone 2 [Scylla paramamosain]
Cluster-12354.3037	BM	1.498	0.0344412	Crustacean hyperglycemic hormone [Portunus trituberculatus]
Cluster-12354.10268	none	1.186	0.235054	Crustacean hyperglycemic hormone [Chionoecetes opilio]
Cluster-12354.31523	none	-0.262	0.642746	Crustacean hyperglycemic hormone [Portunus trituberculatus]
Cluster-12354.22215	none	-0.642	0.429463	Molt-inhibiting hormone [Carcinus maenas]
Cluster-12354.21308	none	-0.112	0.92203	Red pigment-concentrating prohormone [Carcinus maenas]
Cluster-12354.14465	none	0.384	0.597927	prepro-beta-pigment dispersing hormone IIa [Cancer productus]
Cluster-12354.19715	none	0.23	0.75644	prepro-beta-pigment dispersing hormone I [Cancer productus]
Cluster-12354.19987	none	0.281	0.810983	pigment-dispersing hormone 3 precursor [Carcinus maenas]
Cluster-12354.11597	none	-0.194	0.8446	pigment dispersing hormone receptor 43673 [Carcinus maenas]
Cluster-12354.1766	none	-1.561	NA	pigment dispersing hormone-like receptor 35701 [Carcinus maenas]
Cluster-12354.21164	none	-0.294	0.836546	pigment dispersing hormone receptor 41189 [Carcinus maenas]
Cluster-15189.0	none	1.053	NA	pigment dispersing hormone-like receptor 35701 [Carcinus maenas]
MF signaling related genes
Cluster-12354.27860	BM	2.188	0.0029827	Methyl farnesoate epoxidase [Chionoecetes opilio]
Cluster-12354.12606	none	0.302	NA	juvenile hormone esterase-like protein [Portunus trituberculatus]
Cluster-12354.27996	none	1.085	0.259247	juvenile hormone esterase like 6 [Scylla paramamosain]
Cluster-12354.37156	none	0.273	0.779004	juvenile hormone esterase binding protein [Scylla paramamosain]
Cluster-12354.20223	none	0.571	0.445481	Juvenile hormone epoxide hydrolase 1 [Chionoecetes opilio]
Cluster-12354.14716	none	-0.025	0.983664	juvenile hormone binding protein 1 [Scylla paramamosain]
Cluster-12354.21573	none	-1.262	0.0557798	A-type allatostatin 1 [Scylla paramamosain]
Cluster-12354.21638	none	0.428	0.616238	B-type allatostatin [Scylla paramamosain]
Cluster-12354.10499	none	-0.196	0.841773	C-type allatostatin [Scylla paramamosain]
Cluster-12354.39059	none	-0.007	0.997274	Allatostatin-A receptor [Chionoecetes opilio]
Biogenic amines
Octopamine-related
Cluster-12354.8497	AM	-1.205	0.021024	Octopamine receptor Oamb [Portunus trituberculatus]
Cluster-9047.0	none	1.055	0.267046	putative octopamine alpha-2 receptor [Homarus americanus]
Cluster-12350.0	none	-0.962	0.515034	Octopamine receptor beta-2R [Portunus trituberculatus]
Cluster-12354.8662	none	-0.352	0.649243	Octopamine receptor beta-3R [Portunus trituberculatus]
Cluster-12354.14178	none	-0.131	0.8771	Octopamine receptor [Chionoecetes opilio]
Cluster-12354.29015	none	0.055	0.959874	octopamine receptor beta-1R [Cancer borealis]
Cluster-13538.0	none	-0.029	0.988161	putative octopamine alpha-2 receptor [Homarus americanus]
Dopamine-related
Cluster-9556.0	AM	-1.664	0.0184652	Sodium-dependent dopamine transporter [Chionoecetes opilio]
Cluster-12354.17144	none	0.587	0.539779	Dopamine beta-hydroxylase [Chionoecetes opilio]
Cluster-12354.2259	none	-0.327	0.720287	dopamine receptor subtype alpha-1R, partial [Cancer borealis]
Cluster-12354.23729	none	-0.187	0.867035	high-affinity dopamine transporter [Gryllus bimaculatus]
Cluster-12354.36054	none	-0.262	0.904085	dopamine receptor subtype beta-1R [Homarus americanus]
Cluster-12354.3401	none	0.002	0.998643	dopamine receptor subtype alpha-2R [Cancer borealis]
Adrenaline-related
Cluster-12354.28570	AM	-1.623	0.025538	Beta-1 adrenergic receptor [Chionoecetes opilio]
Cluster-12354.20726	none	0.738	0.192282	beta-1 adrenergic receptor-like [Penaeus monodon]
Cluster-12354.9408	none	-0.737	0.411491	Alpha-1A adrenergic receptor [Portunus trituberculatus]
Cluster-12354.30500	none	-0.067	0.986814	Alpha-1D adrenergic receptor [Chionoecetes opilio]
Cluster-12729.0	none	1.331	NA	beta-adrenergic receptor kinase 2 [Petromyzon marinus]
Cluster-13992.0	none	-0.435	NA	Alpha-1A adrenergic receptor [Portunus trituberculatus]
Histamine-related
Cluster-7723.1	none	-1.419	0.213537	Histamine H1 receptor [Portunus trituberculatus]
Cluster-12354.23713	none	-0.345	0.573027	histamine receptor type 3, partial [Cancer borealis]
Cluster-10172.0	none	0.258	NA	histamine receptor type 2, partial [Cancer borealis]
Cluster-12354.1086	none	-0.469	NA	histamine receptor type 1 [Cancer borealis]
Cluster-7723.0	none	-1.582	NA	Histamine H1 receptor [Portunus trituberculatus]
