# Supplementary material for: Eyestalk transcriptome and methyl farnesoate titers provide insight into the physiological changes in the male snow crab, Chionoecetes opilio, after its terminal molt
Source: Sci Rep. 2023 May 3;13:7204. doi: 10.1038/s41598-023-34159-y (PMC10156855; doi:10.1038/s41598-023-34159-y)
Supplement: Supplementary file 4 — Supplementary Table S4. [file 41598_2023_34159_MOESM4_ESM.xlsx]

## Sheet: Table inds
Table S4. Sample information
	Basic information							RNA extraction from left-side eyestalk ganglion				RNAseq with paired-end 150 bp
Use	Sex	Molting stage	Body weight (g)	Carapace width (mm)	Chela height (mm)	Discriminant#1	Before or after terminal molt	Concentration (ng/μl)	Volume (μl)	Total amount (μg)	RIN	Raw read 1	%GC	Raw read 2	%GC
RNAseq & LC-MS	male	intermolt	319.23	97.01	15.5	-1.94763	before	24	13	0.312	6.5	14769074	45	14769074	46
RNAseq & LC-MS	male	intermolt	306.68	96.03	15.21	-2.05374	before	33	13	0.429	6.7	17380661	44	17380661	44
RNAseq & LC-MS	male	intermolt	284.96	92.29	13.97	-2.63052	before	26	13	0.338	6.6	11039890	44	11039890	44
LC-MS	male	intermolt	247.31	89.35	14.13	-1.9305	before	-	-	-	-	-	-	-	-
LC-MS	male	intermolt	306.4	95.66	14.86	-2.32753	before	-	-	-	-	-	-	-	-
LC-MS	male	intermolt	327.3	96.6	15.25	-2.11344	before	-	-	-	-	-	-	-	-
LC-MS	male	intermolt	296.11	95.5	15.07	-2.09639	before	-	-	-	-	-	-	-	-
LC-MS	male	premolt-1	390.21	107.01	17.55	-1.76745	before	-	-	-	-	-	-	-	-
LC-MS	male	intermolt	395.75	102.15	17.27	-1.23271	before	-	-	-	-	-	-	-	-
LC-MS	male	premolt-1	480.17	110.49	17.62	-2.23848	before	-	-	-	-	-	-	-	-
RNAseq & LC-MS	male	intermolt	511.7	110.49	25.94	3.36953	after	26	13	0.338	6.6	12792058	42	12792058	42
RNAseq & LC-MS	male	intermolt	489.1	109	25.16	3.15115	after	43	13	0.559	6.8	14958857	43	14958857	43
RNAseq & LC-MS	male	intermolt	467.7	107.98	23.49	2.3106	after	172	13	2.236	6.4	14126525	44	14126525	44
RNAseq & LC-MS	male	intermolt	459.12	103.98	22.77	2.48286	after	116	13	1.508	6.1	15812922	44	15812922	44
LC-MS	male	intermolt	338.8	97.9	18.76	0.669397	after	-	-	-	-	-	-	-	-
LC-MS	male	intermolt	273.12	89.12	16.73	0.561235	after	-	-	-	-	-	-	-	-
LC-MS	male	intermolt	322.04	95.01	18.85	1.23387	after	-	-	-	-	-	-	-	-
LC-MS	male	intermolt	330.5	94.36	19.52	1.85374	after	-	-	-	-	-	-	-	-
LC-MS	male	intermolt	452.3	103.92	22.25	2.15741	after	-	-	-	-	-	-	-	-
LC-MS	male	intermolt	380.4	99.85	20.16	1.38718	after	-	-	-	-	-	-	-	-
LC-MS	male	intermolt	319.9	92.97	19.69	2.22467	after	-	-	-	-	-	-	-	-
LC-MS	male	intermolt	320.06	94.87	17.78	0.410855	after	-	-	-	-	-	-	-	-
#1: The values of discriminant to judge before or after terminal molt indicate that before terminal molt is "< -0.01123" [25].
